# Supplementary material for: Unexpected High Blood Lead Levels in a Remote Indigenous Community in the Northeastern Peruvian Amazon
Source: Toxics. 2025 Sep 27;13(10):826. doi: 10.3390/toxics13100826 (PMC12567903; doi:10.3390/toxics13100826)
Supplement: Supplementary file 1 [file toxics-13-00826-s001.zip]

Archive with 1 entries (1 files):
- toxics-3848079-supplementary.pdf
